# Supplementary material for: Catalytic Reduction of Dyes and Antibacterial Activity of AgNPs@Zn@Alginate Composite Aerogel Beads
Source: Polymers (Basel). 2022 Nov 9;14(22):4829. doi: 10.3390/polym14224829 (PMC9698220; doi:10.3390/polym14224829)
Supplement: Supplementary file 1 [file polymers-14-04829-s001.zip]

Archive with 1 entries (1 files):
- polymers-1983112-supplementary.pdf
